# Supplementary material for: Strengthening Antimicrobial Resistance Diagnostic Capacity in Rural Rwanda: A Feasibility Assessment
Source: Ann Glob Health. 2021 Aug 6;87(1):78. doi: 10.5334/aogh.3416 (PMC8344959; doi:10.5334/aogh.3416)
Supplement: Supplement Data. — All costs of AMR study. [file agh-87-1-3416-s1.xlsx]

## Sheet: All costs of AMR study
	Unit	Quantity	Unit price (RWF)	Total price
EQUIPMENT
Cold Boxes	1 pc	6	38400	230400
Autoclave	1 pc	6	3.97041e+06	2.38225e+07
Bunsen Burner, Electric 230V	1 pc	2	599076	1198152
pH Meter	1 pc	2	266496	532991
Electronic Balance / Scales	1 pc	2	844165	1.68833e+06
Digital Water Bath	1 pc	2	554700	1109400
Hot Plate / Magnetic Stirrer	1 pc	2	200091	400183
Incubator	1 pc	1	711724	711724
Scientific Refrigerator	1 pc	2	1.37674e+06	2.75349e+06
Graduated Cylinder, 500mL	1 pc	10	2724.69	27246.9
Graduated Cylinder, 1000mL	1 pc	10	5200.87	52008.7
Graduated Erlenmeyer Flask, 500mL	1 pc	10	25700	257000
Graduated Erlenmeyer Flask, 1000mL	1 pc	10	30800	308000
Plastic Becker, 500mL	1 pc	6	5800	34800
Plastic Becker, 1000mL	1 pc	6	7500	45000
Bottle Top Dispenser	1 pc	4	155902	623607
Magnetic Stir Bars, 8x30mm	6 pcs	12	1390.45	16685.4
Magnetic Stir Bars, 8x40mm	6 pcs	12	1553.16	18637.9
Magnetic Stir Bars, 8x50mm	6 pcs	12	1937.75	23253
Nichrome Loops (Reusable)	1 pc	15	35.49	532.35
Nichrome Wire Loops Holders	1 pc	18	10438.6	187895
Test tube rack	1 rack	6	12500	75000
Spatulas	1 pc	26	3200	83200
Anaerobic Jar System	1 pc	2	320000	640000
Autoclave Gloves	1 pair	6	3702.32	22213.9
Hazardous Waste Container	1 pc	3	28469	85406.9
Waste Bins	1 pc	6	28469	170814
UPS - 2000VA	1 pc	6	427035	2.56221e+06
Fridge Guard	1 pc	6	7538.21	45229.3
Power Stabilizer - 2000W	1 pc	3	37958.6	113876
Thermometers	1 pc	10	39361.5	393615
Sub-Total				3.82334e+07
LAB SUPPLIES
Mannitol Salt Agar	500 mg	3	27500	82500
Blood Agar Base	500 mg	5	38600	193000
XLD Medium	500 mg	3	34000	102000
MacConkey Agar	500 mg	5	38500	192500
Mueller-Hinton II Agar	500 mg	8	41300	330400
Chocolate Agar Base	500 mg	3	127200	381600
Kligler Iron Agar	500 mg	3	38500	115500
Sorbitol MacConkey Agar	500 mg	2	68800	137600
Sheep's blood	500 ml	10	74900	749000
Freeze-dried Bovine Hemoglobin	100 g	2	39072.6	78145.2
Vitamino Growth Supplement	120 ml	1	14800	14800
Saline Solution	500 ml	5	47600	238000
0.45% NaCl Bags 1000 mL	1000 ml	3	291300	873900
0.45% NaCl Bags 500 mL	500 ml x 3	1	9489.66	9489.66
12x75mm Polystyrene Tubes	2000 pcs	1	155900	155900
Pipettor/Diluter Accessory Kit	300 pcs	2	247400	494800
Vitek – GN	20 cards	30	116600	3498000
Vitek – GP	20 cards	30	116600	3498000
Vitek – NH	20 cards	2	132300	264600
Vitek – ANC	20 cards	2	164200	328400
Vitek – BCL	20 cards	3	177300	531900
Vitek – AST-GN	20 cards	30	130200	3906000
Vitek – AST-P 580	20 cards	8	130200	1041600
Vitek – AST-P 586	20 cards	6	130200	781200
Plastic Petri Dishes	1 pc	1540	350	539000
Sterile Cotton Swab Applicator	100 pcs	15	8800	132000
Sterile Poster Pipettes (500pcs)	500 pcs	15	19500	292500
Gram Stain Kit	250 ml	6	24800	148800
Microscope Slides	500 slides	1	17	17
3-Walled Specimen Bags	1000 pcs	1	42703.5	42703.5
Kimtech Wipes	1 box	6	8540.69	51244.1
Nichrome Loops (Single-Use)	1 pc	1000	170814	170813840
Soap	1pc	3	1000	3000
Permanent Markers	1 pc	30	1088.69	32660.7
Aluminum Foil	1pc	6	23500	141000
Disinfectant	1 bottle	3	14234.5	42703.5
Biomedical Waste Bags	100 pcs	3	33213.8	99641.4
Sub-Total				1.90338e+08
MEDICAL SUPPLIES & CONSUMMABLES
Normal Saline (500cc)	500cc	20	600	12000
20cc Sterile Syringes + Needle	1 pc	360	190	68400
Sterile Gauze (10cm x10cm), pack with 100 pcs	1 pack	100	800	80000
Sterile Gauze (10cm x10cm), single packed	1 pc	240	1300	312000
Charcoal Swabs	20 pcs	15	44000	660000
Sterile Surgical Gloves (7.5)	1 pair	150	158	23700
Sterile Surgical Gloves (6.5)	1 pair	150	292	43800
Exam Gloves, box of 100	1 pair	900	5	4500
Large Plastic Containers	1 pc	3	18500	55500
Small Plastic Containers	1 pc	3	6642.76	19928.3
Measuring Tape	1 pc	3	9500	28500
Candles	1 pc	100	100	10000
Sub-Total				1.31833e+06
TOTAL (RWF)				2.2989e+08
Total (USD)				245871
